# Supplementary material for: Expression Patterns of Drosophila Melanogaster Glutathione Transferases
Source: Insects. 2022 Jul 7;13(7):612. doi: 10.3390/insects13070612 (PMC9318439; doi:10.3390/insects13070612)
Supplement: Supplementary file 1 [file insects-13-00612-s001.zip]

Archive with 1 entries (1 files):
- insects-1788828-supplementary.pdf
